# Supplementary material for: Impact of preS1 Evaluation in the Management of Chronic Hepatitis B Virus Infection
Source: Medicina (Kaunas). 2024 Aug 16;60(8):1334. doi: 10.3390/medicina60081334 (PMC11356368; doi:10.3390/medicina60081334)
Supplement: Supplementary file 1 [file medicina-60-01334-s001.zip]

Archive with 1 entries (1 files):
- medicina-3139000-supplementary.pdf
